# Supplementary material for: Biomarkers of Metabolic Adaptation to High Dietary Fats in a Mouse Model of Obesity Resistance
Source: Metabolites. 2024 Jan 20;14(1):69. doi: 10.3390/metabo14010069 (PMC10819356; doi:10.3390/metabo14010069)
Supplement: Supplementary file 1 [file metabolites-14-00069-s001.zip]

Archive with 1 entries (1 files):
- metabolites-2800050-supplementary.pdf
